# Supplementary material for: Five new synonyms in Epimedium (Berberidaceae) from China
Source: PhytoKeys. 2015 Apr 22;(49):1–12. doi: 10.3897/phytokeys.49.8768 (PMC4432230; doi:10.3897/phytokeys.49.8768)
Supplement: XML Treatment for Epimedium acuminatum [file phytokeys.49.8768-treatment1.xml]

<!DOCTYPE tp:taxon-treatment
  PUBLIC "-//TaxonX//DTD Taxonomic Treatment Publishing DTD v0 20100105//EN" "tax-treatment-NSO.dtd">
<tp:taxon-treatment xmlns:tp="http://www.plazi.org/taxpub"><tp:treatment-meta><kwd-group><label>Taxon classification</label><kwd><named-content content-type="kingdom">Plantae</named-content></kwd><kwd><named-content content-type="order">Ranunculales</named-content></kwd><kwd><named-content content-type="family">Berberidaceae</named-content></kwd></kwd-group><mixed-citation publication-type="journal"><person-group><name><surname>Zhang</surname><given-names>Yanjun</given-names></name><name><surname>Dang</surname><given-names>Haishan</given-names></name><name><surname>Li</surname><given-names>Shengyu</given-names></name><name><surname>Li</surname><given-names>Jianqiang</given-names></name><name><surname>Wang</surname><given-names>Ying</given-names></name></person-group><article-title>Five new synonyms in <italic><tp:taxon-name><tp:taxon-name-part taxon-name-part-type="genus">Epimedium</tp:taxon-name-part></tp:taxon-name></italic> (<tp:taxon-name><tp:taxon-name-part taxon-name-part-type="family">Berberidaceae</tp:taxon-name-part></tp:taxon-name>) from China</article-title><source>PhytoKeys</source><day>22</day><month>4</month><year>2015</year><volume>2015</volume><issue>49</issue><fpage>1</fpage><lpage>12</lpage><pub-id pub-id-type="doi">10.3897/phytokeys.49.8768</pub-id></mixed-citation></tp:treatment-meta><tp:nomenclature><tp:taxon-name>
                        <tp:taxon-name-part taxon-name-part-type="genus">Epimedium</tp:taxon-name-part>
                        <tp:taxon-name-part taxon-name-part-type="species">acuminatum</tp:taxon-name-part>
                    </tp:taxon-name><tp:taxon-authority>Franch.</tp:taxon-authority><tp:nomenclature-citation-list><tp:nomenclature-citation><tp:taxon-name><tp:taxon-name-part taxon-name-part-type="genus">Epimedium</tp:taxon-name-part> <tp:taxon-name-part taxon-name-part-type="species">acuminatum</tp:taxon-name-part></tp:taxon-name><comment> Franch., Bull. Soc. Bot. France, 33: 109. 1886. Type: China. Guizhou, 1858, <italic>Perny s. n.</italic> (holotype, P!).</comment></tp:nomenclature-citation><tp:nomenclature-citation><tp:taxon-name><tp:taxon-name-part taxon-name-part-type="genus">Epimedium</tp:taxon-name-part> <tp:taxon-name-part taxon-name-part-type="species">chlorandrum</tp:taxon-name-part></tp:taxon-name><comment> Stearn, Kew Bull., 52(3): 660. 1997, Syn. nov. Type: China. Sichuan: Baoxing, cult. England. Hampshire: Kilmeston, Blackthorn Nursery, Apr. 1996, <italic>Ogisu 94003</italic> (holotype, K!).</comment></tp:nomenclature-citation></tp:nomenclature-citation-list></tp:nomenclature><tp:treatment-sec sec-type="Description"><title>Description.</title><p>Herbs 25–80 cm tall. Rhizome compact, sometimes long-creeping, 2–5 mm in diam. Leaves basal and cauline, usually trifoliolate or occasionally unifoliolate; leaflets of trifoliolate leaves narrowly ovate to lanceolate, 3–18 × 1.5–7 cm, apex long acuminate, base cordate with lobes rounded or acute, those of the lateral leaflets very unequal; unifoliolate leaves ovate or broadly ovate, 8.7–20 × 6.8–11.5 cm, apex acuminate, base cordate with lobes equal, rounded or rarely acute; leaves leathery when mature, margin spinous-serrate with the spines 1–2 mm long, adaxially deep green, glossy, abaxially glaucous, papillose, with dense or sparse short appressed stout bristle-like hairs and sometimes densely sericeous. Flowering stem usually bearing 2 opposite trifoliolate leaves, less often with 3 whorled trifoliolate leaves or 2 opposite unifoliolate leaves, rarely with 2 opposite leaves with one trifoliolate and the other unifoliolate or 3 whorled unifoliolate leaves. Inflorescence compound with lower peduncles 2–5-flowered, loose few- or many-(10–55)-flowered, glabrous or occasionally glandular hairy; pedicels 1–4 cm. Flowers 3–5 cm in diam., yellow, rose-purple, pale violet, or white. Outer sepals blunt, outer pair ovate-oblong, ca. 3 × 2 mm, inner pair broadly obovate, ca. 4.5 × 4 mm. Inner sepals ovate-elliptic, 8–12 × 3–7 mm, apex acute. Petals much longer than inner sepals, horn-shaped, tapering from the swollen but lamina-less base, <!--PageBreak-->curving outwards, 1.5–2.5 cm. Stamens 3–4 mm; anthers yellow or green, ca. 2.5 mm, pollen yellow or green. Capsules ca. 2 cm.</p></tp:treatment-sec><tp:treatment-sec sec-type="Distribution and habitat"><title>Distribution and habitat.</title><p><italic><tp:taxon-name><tp:taxon-name-part taxon-name-part-type="genus">Epimedium</tp:taxon-name-part> <tp:taxon-name-part taxon-name-part-type="species">acuminatum</tp:taxon-name-part></tp:taxon-name></italic> is widely distributed in Sichuan, Chongqing, Guizhou, and northern Yunnan. It usually occurs in forests, thickets, bamboo forests, and weedy slopes ranging from 270 to 2400 m in elevation.</p></tp:treatment-sec><tp:treatment-sec sec-type="Phenology"><title>Phenology.</title><p><italic><tp:taxon-name><tp:taxon-name-part taxon-name-part-type="genus">Epimedium</tp:taxon-name-part> <tp:taxon-name-part taxon-name-part-type="species">acuminatum</tp:taxon-name-part></tp:taxon-name></italic> flowers from April to May, and fruits from May to June.</p></tp:treatment-sec><tp:treatment-sec sec-type="IUCN Red List category"><title>IUCN Red List category.</title><p>Although <italic><tp:taxon-name><tp:taxon-name-part taxon-name-part-type="genus">Epimedium</tp:taxon-name-part> <tp:taxon-name-part taxon-name-part-type="species">acuminatum</tp:taxon-name-part></tp:taxon-name></italic> has a relatively wide distribution in China; it should be designated as Vulnerable (VU) (<xref ref-type="bibr" rid="B3">IUCN 2013</xref>), because of exploitation for medicinal use, especially in Guizhou.</p></tp:treatment-sec><tp:treatment-sec sec-type="Notes"><title>Notes.</title><p><italic><tp:taxon-name><tp:taxon-name-part taxon-name-part-type="genus">Epimedium</tp:taxon-name-part> <tp:taxon-name-part taxon-name-part-type="species">acuminatum</tp:taxon-name-part></tp:taxon-name></italic> is one of the most widespread species in the genus, and exhibits much variation in morphology; therefore, it is not surprising that there are several synonyms associated with it. <xref ref-type="bibr" rid="B4">Léveillé (1909)</xref> published <italic><tp:taxon-name><tp:taxon-name-part taxon-name-part-type="genus">Epimedium</tp:taxon-name-part> <tp:taxon-name-part taxon-name-part-type="species">komarovii</tp:taxon-name-part></tp:taxon-name></italic> H. Lév. upon only contrasting it with <italic><tp:taxon-name><tp:taxon-name-part taxon-name-part-type="genus">Epimedium</tp:taxon-name-part> <tp:taxon-name-part taxon-name-part-type="species">sagittatum</tp:taxon-name-part></tp:taxon-name></italic> Maxim., <xref ref-type="bibr" rid="B5">Stearn (1938)</xref> found that it was not distinct from <italic><tp:taxon-name><tp:taxon-name-part taxon-name-part-type="genus">Epimedium</tp:taxon-name-part> <tp:taxon-name-part taxon-name-part-type="species">acuminatum</tp:taxon-name-part></tp:taxon-name></italic> and reduced it into synonymy. <italic><tp:taxon-name><tp:taxon-name-part taxon-name-part-type="genus">Epimedium</tp:taxon-name-part> <tp:taxon-name-part taxon-name-part-type="species">simplicifolium</tp:taxon-name-part></tp:taxon-name></italic> T.S. Ying was described by <xref ref-type="bibr" rid="B10">Ying (1975)</xref>, only separating it from <italic><tp:taxon-name><tp:taxon-name-part taxon-name-part-type="genus">Epimedium</tp:taxon-name-part> <tp:taxon-name-part taxon-name-part-type="species">acuminatum</tp:taxon-name-part></tp:taxon-name></italic> in having unifoliolate, sericeous leaves. Upon extensive specimen examination, however, <xref ref-type="bibr" rid="B13">Zhang et al. (2011)</xref> found that the diagnostic characters of <italic><tp:taxon-name><tp:taxon-name-part taxon-name-part-type="genus">Epimedium</tp:taxon-name-part> <tp:taxon-name-part taxon-name-part-type="species">simplicifolium</tp:taxon-name-part></tp:taxon-name></italic> were within the range of morphological variations of <italic><tp:taxon-name><tp:taxon-name-part taxon-name-part-type="genus">Epimedium</tp:taxon-name-part> <tp:taxon-name-part taxon-name-part-type="species">acuminatum</tp:taxon-name-part></tp:taxon-name></italic> and placed <italic><tp:taxon-name><tp:taxon-name-part taxon-name-part-type="genus">Epimedium</tp:taxon-name-part> <tp:taxon-name-part taxon-name-part-type="species">simplicifolium</tp:taxon-name-part></tp:taxon-name></italic> into synonymy.</p><p><italic><tp:taxon-name><tp:taxon-name-part taxon-name-part-type="genus">Epimedium</tp:taxon-name-part> <tp:taxon-name-part taxon-name-part-type="species">chlorandrum</tp:taxon-name-part></tp:taxon-name></italic> was described by <xref ref-type="bibr" rid="B7">Stearn (1997)</xref> as having the inner sepals being slightly ascending, and not closely appressed to the petals, and the anthers and pollen as being green. However, observations from the type locality of <italic><tp:taxon-name><tp:taxon-name-part taxon-name-part-type="genus">Epimedium</tp:taxon-name-part> <tp:taxon-name-part taxon-name-part-type="species">chlorandrum</tp:taxon-name-part></tp:taxon-name></italic> show that the diagnostic character of the inner sepals as not closely appressed to the petals is not stable, and <italic><tp:taxon-name><tp:taxon-name-part taxon-name-part-type="genus">Epimedium</tp:taxon-name-part> <tp:taxon-name-part taxon-name-part-type="species">acuminatum</tp:taxon-name-part></tp:taxon-name></italic> is also found having inner sepals being slightly ascending, with green anthers and pollen. There is no difference in morphology for the two species, thus, <italic><tp:taxon-name><tp:taxon-name-part taxon-name-part-type="genus">Epimedium</tp:taxon-name-part> <tp:taxon-name-part taxon-name-part-type="species">chlorandrum</tp:taxon-name-part></tp:taxon-name></italic> is here treated as a new synonym of <italic><tp:taxon-name><tp:taxon-name-part taxon-name-part-type="genus">Epimedium</tp:taxon-name-part> <tp:taxon-name-part taxon-name-part-type="species">acuminatum</tp:taxon-name-part></tp:taxon-name></italic>. Additionally, extensive specimen examination and field investigation demonstrate that it is incorrect for <xref ref-type="bibr" rid="B7">Stearn (1997)</xref> to recognize the color of anther and pollen as diagnostic features in <italic><tp:taxon-name><tp:taxon-name-part taxon-name-part-type="genus">Epimedium</tp:taxon-name-part></tp:taxon-name></italic> because, besides <italic><tp:taxon-name><tp:taxon-name-part taxon-name-part-type="genus">Epimedium</tp:taxon-name-part> <tp:taxon-name-part taxon-name-part-type="species">acuminatum</tp:taxon-name-part></tp:taxon-name></italic>, other <italic><tp:taxon-name><tp:taxon-name-part taxon-name-part-type="genus">Epimedium</tp:taxon-name-part></tp:taxon-name></italic> species (e.g. <italic><tp:taxon-name><tp:taxon-name-part taxon-name-part-type="genus">Epimedium</tp:taxon-name-part> <tp:taxon-name-part taxon-name-part-type="species">sagittatum</tp:taxon-name-part></tp:taxon-name></italic>, <italic><tp:taxon-name><tp:taxon-name-part taxon-name-part-type="genus">Epimedium</tp:taxon-name-part> <tp:taxon-name-part taxon-name-part-type="species">sutchuenense</tp:taxon-name-part></tp:taxon-name></italic> Franch., <italic><tp:taxon-name><tp:taxon-name-part taxon-name-part-type="genus">Epimedium</tp:taxon-name-part> <tp:taxon-name-part taxon-name-part-type="species">elongatum</tp:taxon-name-part></tp:taxon-name></italic> Kom., and <italic><tp:taxon-name><tp:taxon-name-part taxon-name-part-type="genus">Epimedium</tp:taxon-name-part> <tp:taxon-name-part taxon-name-part-type="species">leptorrhizum</tp:taxon-name-part></tp:taxon-name></italic> Stearn) with yellow anthers and pollen are also found with green anthers and pollen.</p></tp:treatment-sec><tp:treatment-sec sec-type="Specimens examined"><title>Specimens examined.</title><p><bold>China. Chongqing:</bold> fuling, <!--PageBreak--><!--PageBreak--><italic>Fuling Med. Pl. Exped. 337</italic> (SM), <italic>358</italic> (SM), <italic>Y.L. Cao &amp; F.D. Pu</italic> 1291 (CDBI); Hechuan, <italic>Hechuan Med. Pl. Exped. 193</italic> (SM), <italic>T.H. Tu</italic> 5434 (PE); Jiangjin, <italic>Jiangjin Med. Pl. Exped. 237</italic> (SM), <italic>Sichuan Econ. Pl. Exped. Jiang 30</italic> (KUN, SM); Mt. Jinyun, <italic>Z. He</italic> et al. <italic>1003</italic> (SZ), <italic>T.C. Pan &amp; G.F. Wu 105</italic> (PE); Nanchuan, <italic>C.H. Hsiung 90021</italic> (HIB, HWA, PE, SZ), <italic>90058</italic> (HIB, HWA, PE, SZ), <italic>90331</italic> (HWA, PE, SZ), <italic>91045</italic> (HWA, KUN, PE, SZ), <italic>C.L. Li N1</italic> (IMD), <italic>N4</italic> (IMD), <italic>N6</italic> (IMD), <italic>F.T. Wang 10554</italic> (PE), <italic>G.F. Li 60306</italic> (HIB, KUN, PE, SZ), <italic>60324</italic> (HIB, KUN, PE, SZ), <italic>60358</italic> (HIB, PE, SZ), <italic>60411</italic> (HIB, KUN, PE, SZ), <italic>60514</italic> (HIB, KUN, PE, SZ), <italic>60923</italic> (HIB, KUN, PE, SZ), <italic>61022</italic> (PE, SZ), <italic>61255</italic> (HIB, KUN, SZ), <italic>61470</italic> (PE, SZ), <italic>L. Lin &amp; B.L. Li 58</italic> (IMD), <italic>Mt. Jinfo Exped. 202</italic> (PE), <italic>N.L. Chü 1057</italic> (PE, SZ), <italic>S.C. Chen &amp; K.Y. Lang 2104</italic> (PE), <italic>2164</italic> (PE), <italic>2192</italic> (PE), <italic>S.X. Tan</italic> 172 (PE), <italic>Sichuan Veg. Exped. 165</italic> (PE, SM), <italic>273</italic> (CDBI, PE, SM), <italic>T.H. Tu 2763</italic> (PE), <italic>3116</italic> (PE), <italic>W.P. Fang 802</italic> (PE), <italic>Z.D. Chen</italic> et al. <italic>960108</italic> (PE), <italic>Z.H. Wan &amp; C.Y. Chu 177</italic> (IMD), <italic>Z. Xia 33</italic> (CDBI), <italic>Z.Y. Liu 15500</italic> (PE), <italic>15574</italic> (PE); Wulong, <italic>B.L. Guo 523</italic> (IMD), <italic>S.Z. Zhu 1562</italic> (SM). <bold>Guizhou:</bold> Anlong, <italic>Guizhou Exped. 2469</italic> (PE, HGAS), <italic>B.L. Guo A70</italic> (IMD), <italic>A73</italic> (IMD); Anshun, <italic>Anshun Med. Pl. Exped. 146</italic> (GZTM); Bijie, <italic>X. Yang s.n.</italic> (GZTM); Chishui, <italic>B.L. Guo A77</italic> (IMD), <italic>Y.M. Wang 87-273</italic> (GZTM); Dafang, <italic>B.L. Guo 601</italic> (IMD), <italic>D.L. Yu &amp; C.L. Liu 191-5</italic> (GZTM), <italic>Dafang Exped. 108</italic> (HGAS), <italic>Y.J. Zhang 402</italic> (HIB); Daozhen, <italic>Anon. 85-463</italic> (GZTM), <italic>85-185</italic> (GZTM), <italic>85-2069</italic> (GZTM), <italic>85-60013</italic> (GZTM), <italic>J.M. Yuan 31</italic> (HGAS); Dushan, <italic>Libo Exped. 1688</italic> (HGAS); Fuquan, <italic>J.Y. Li 59-2</italic> (GZTM), <italic>59-4</italic> (GZTM); Guanling, <italic>Guanling Exped. 146</italic> (GZTM); Guiding, <italic>B.L. Guo A90</italic> (IMD); Guiyang, <italic>Anon. 20</italic> (HGAS), <italic>B. Gu s.n.</italic> (GZTM), <italic>C. Sun 96003</italic> (GZTM), <italic>G.Z. Fan 6-1</italic> (GZTM), <italic>6-2</italic> (GZTM), <italic>6-3</italic> (GZTM), <italic>6-4</italic> (GZTM), <italic>6-5</italic> (GZTM), <italic>L. Lin &amp; B.L. Li 10</italic> (IMD), <italic>M.Z. Yang 810061</italic> (HGAS), <italic>810079</italic> (HGAS), <italic>810138</italic> (HGAS), <italic>P. Zhao 762</italic> (HGAS), <italic>807</italic> (HGAS), <italic>S. Guizhou Exped. 42</italic> (HGAS, KUN, PE), <italic>S.Y. Xiao &amp; X.W. Li 86079</italic> (GZTM), <italic>S.Z. He 90001</italic> (GZTM); Hezhang, <italic>Hezhang Exped. 135</italic> (GZTM); Huishui, <italic>G.M. Qin 37</italic> (GZTM); Jiangkou, <italic>L.X. Yang 203</italic> (GZTM); Kaili, <italic>S.Z. He 90010</italic> (GZTM), <italic>90011</italic> (GZTM); Kaiyang, <italic>Kaiyang Med. Exped. 166</italic> (GZTM), <italic>S.Z. He 90018</italic> (GZTM); Liuzhi, <italic>B.L. Guo A79</italic> (IMD), <italic>P. Su 156</italic> (GZTM); Longli, <italic>M.X. wan 403031</italic> (GZTM); Luodian, <italic>Y.J. Zhang 426</italic> (HIB), <italic>427</italic> (HIB), <italic>428</italic> (HIB); Nayong, <italic>C.J. Li 86-010</italic> (GZTM); Panxian, <italic>Z.X. Pan s.n.</italic> (GZTM); Qianxi, <italic>Z.X. Wang &amp; H.P. Xiang 7</italic> (GZTM); Shiqian, <italic>S.H. Xu 196</italic> (GZTM); Shuicheng, <italic>G.Z. Fan 9-10</italic> (GZTM), <italic>9-11</italic> (GZTM); Songtao, <italic>B.L. Guo A75</italic> (IMD); Suiyang, <italic>G.Z. Fan</italic> et al. <italic>9106</italic> (GZTM), <italic>9107</italic> (GZTM), <italic>S.F. Li s.n.</italic> (GZTM), <italic>S.Z. He &amp; B. Gu 96410</italic> (GZTM, PE), <italic>Y.J. Chen 86-007</italic> (GZTM); Tongzi, <italic>B.L. Guo A13</italic> (IMD), <italic>X.P. Wang &amp; P. Zhao 870212</italic> (HGAS), <italic>X.J. Zhang &amp; Y.Q. Xu 97</italic> (HIB), <italic>Y.J. Zhang 422</italic> (HIB), <italic>Y. Tsiang 4994</italic> (PE); Wuchuan, <italic>Wuchuan Med. Exped. 870112</italic> (GZTM), <italic>Y.J. Zhang 164</italic> (HIB), <italic>166</italic> (HIB); Xifeng, <italic>S.Z. He 90012</italic> (GZTM), <italic>T.H. Yang 146</italic> (GZTM); Xishui, <italic>Anon. 279</italic> (HGAS), <italic>B.L. Guo A88</italic> (IMD), <italic>G.Z. Fan 9105</italic> (GZTM), <italic>9106</italic> (GZTM), <italic>9107</italic> (GZTM), <italic>9108</italic> (GZTM), <italic>9109</italic> (GZTM), <italic>9114</italic> (GZTM); Xingyi, <italic>B.L. Guo A95</italic> (IMD), <italic>T.X. Chen &amp; L. Chen 106</italic> (GZTM); Yinjiang, <italic>X. Tang 172</italic> (GZTM), <italic>173</italic> (GZTM), <italic>Z.S. Zhang</italic> et al. <italic>401131</italic> (PE, HGAS); Zhenfeng, <italic>S.Z. He 9101</italic> (GZTM); Zhenning, <italic>S.Z. He &amp; Y. Huang 9107</italic> (GZTM), <italic>Zhenning Exped. 156</italic> (GZTM); Zheng’an, <italic>J.M. Yuan 3</italic> (HGAS), <italic>4</italic> (HGAS), <italic>5</italic> (HGAS), <italic>6</italic> (HGAS), <italic>Q.H. Chen &amp; T.L. Xu 9411</italic> (HGAS); Ziyun, <italic>B.L. Guo A67</italic> (IMD), <italic>A84</italic> (IMD), <italic>S.Z. He s.n.</italic> (GZTM); Zunyi, <italic>P.C. Tsoong 355</italic> (KUN, PE). <bold>Sichuan:</bold> Baoxing, <italic>Baoxing Med. Pl. Exped. 78-123</italic> (SM), <italic>Y.J. Zhang 386</italic> (HIB), <italic>387</italic> (HIB), <italic>388</italic> (HIB), <italic>389</italic> (HIB); Changning, <italic>Anon. 199</italic> (SM); Chongzhou, <italic>Anon. 590</italic> (SM); Dujiangyan, <italic>T.N. Liou 10060</italic> (PE); Gaoxian, <italic>Anon. 317</italic> (SM); Gongxian, <italic>Anon. 165</italic> (SM); Guang’an, <italic>Sichuan Econ. P1. Exp. Nan 127</italic> (PE); Gulin, <italic>C.Y. Pan &amp; J.H. Chen 4470</italic> (SM), <italic>Gulin Exped. 589</italic> (SM); Hongya, <italic>B.L. Guo &amp; K.W. Bao 97004</italic> (IMD), <italic>Hongya Exped. 952</italic> (SM), <italic>Sichuan Econ. Pl. Exped. Le 13</italic> (KUN), <italic>W.K. Bao 2298</italic> (CDBI), <italic>Y.J. Zhang 390</italic> (HIB); Jiajiang, <italic>Sichuan Econ. Pl. Exped. Le 8164</italic> (PE, SM); Jiang’an, <italic>Anon. 117</italic> (SM), <italic>K.Y. Lang 3002</italic> (PE), <italic>3061</italic> (PE), <italic>3069</italic> (PE); Junlian, <italic>Anon. 536</italic> (SM); Leibo, <italic>M.Y. He &amp; C.M. Tan 116965</italic> (SZ); Lushan, <italic>G.Y. Zhong 1988-14</italic> (SM), <italic>1988-16</italic> (SM), <italic>Lushan Med. Pl. Exped. 78-398</italic> (SM), <italic>Y.J. Zhang 383</italic> (HIB), <italic>384</italic> (HIB), <italic>385</italic> (HIB); Mabian, <italic>D.Y. Hong</italic> et al. <italic>P.B84046</italic> (PE), <italic>Mabian Exped. 168</italic> (SM); Meigu, <italic>Sichuan Econ. Pl. Exped. Nan 6001</italic> (PE), <italic>Z.W. Yao 3794</italic> (PE); Mingshan, <italic>Mingshan Exped. 16</italic> (SM); Mt. Omei, <italic>B.L. Guo 88091</italic> (IMD), <italic>Bio. Dep., Sichuan Univ. 54207</italic> (HIB), <italic>C.H. Hsiung</italic> et al. <italic>30469</italic> (PE), <italic>33481</italic> (PE), <italic>C.H. Li 97-301</italic> (PE), <italic>C.S. Cheng 377</italic> (KUN), <italic>C.Y. Chu 331</italic> (IMD), <italic>D.Z. Fu 84262</italic> (PE), <italic>F.T. Wang 23329</italic> (PE), <italic>G.Y. Zhong 1988-25</italic> (SM), <italic>H.G. Xu 89463</italic> (IMD), <italic>89464</italic> (IMD), <italic>J.L. Hao 548</italic> (IMD), <italic>K.H. Yang 54343</italic> (KUN, PE, SZ), <italic>54207</italic> (KUN, PE, SZ), <italic>L.W. Wang &amp; Z.Y. Zhang 824</italic> (PE), <italic>L.Z. Hu &amp; P.Q. Duan 57-166</italic> (SZ), <italic>No. 236-Sichuan Exped</italic>. <italic>201</italic> (PE), <italic>Mt. Omei Exped. 176</italic> (SM), <italic>P. Luo</italic> et al. <italic>1859</italic> (SZ), <italic>S.L. Sun 111</italic> (HWA, KUN, SZ), <italic>1405</italic> (KUN, SZ), <italic>1566</italic> (SZ), <italic>1615</italic> (SZ), <italic>2489</italic> (KUN, SZ), <italic>S.S. Chien 5499</italic> (SZ), <italic>S.X. Wang 401</italic> (CDBI, PE), <italic>S.Y. Chen</italic> et al. <italic>3033</italic> (SM, SZ), <italic>3080</italic> (SM, SZ), <italic>S.Z. Guo 403</italic> (PE), <italic>Sichuan Econ. Pl. Exped. Le 210</italic> (PE), <italic>Sichuan Med. Pl. Exped. 12121</italic> (IMD), <italic>Sichuan Veg. Exped. 477</italic> (CDBI, PE), <italic>Sino-Russia Exped. 1996</italic> (PE), <italic>2169</italic> (PE), <italic>T.H. Tu 42</italic> (PE, SZ), <italic>1902</italic> (PE), <italic>T.T. Yu 312</italic> (PE), <italic>W.C. Cheng 10151</italic> (KUN), <italic>10174</italic> (KUN, SZ), <italic>W.P. Fang 2138</italic> (SZ), <italic>14692</italic> (HWA, KUN, SZ), <italic>15803</italic> (SZ), <italic>15985</italic> (SZ), <italic>16038</italic> (SZ), <italic>16134</italic> (SZ), <italic>16411</italic> (SZ), <italic>16242</italic> (SZ), <italic>16793</italic> (SZ), <italic>18299</italic> (HWA, SZ), <italic>18338</italic> (SZ), <italic>18400</italic> (SZ), <italic>18583</italic> (SZ), <italic>T.C. Lee 4391</italic> (SZ), <italic>4424</italic> (KUN, SZ), <italic>X.B. Peng 6108</italic> (PE), <italic>Y.H. Tao 53876</italic> (SZ), <italic>53927</italic> (SZ), <italic>838</italic> (PE), <italic>Y.J. Zhang 398</italic> (HIB), <italic>399</italic> (HIB), <italic>412</italic> (HIB), <italic>414</italic> (HIB), 444(HIB), <italic>Y.X. Xiao 48108</italic> (SZ), <italic>48742</italic> (SZ), <italic>Y.Y. Wang</italic> et al. <italic>604012</italic> (GZTM), <italic>604013</italic> (GZTM), <italic>604014</italic> (GZTM); Pingshan, <italic>B.L. Guo 617</italic> (IMD), <italic>Bio. Dep., Sichuan Univ. 110147</italic> (SZ); Qionglai, <italic>Anon. 233</italic> (SM); Tianquan, <italic>D.Y. Peng 47070</italic> (CDBI), <italic>47073</italic> (CDBI); Xingwen, <italic>Sichuan Econ. Pl. Exped. Yi 1256</italic> (KUN, PE), <italic>Xingwen Exped. 77-162</italic> (SM); Xu’yong, <italic>B.L. Guo 602</italic> (IMD), <italic>L.S. Chen s.n.</italic> (IMD), <italic>G.Y. Zhong 1988-29</italic> (SM), <italic>M.F. Zhong &amp; S.G. Tang 138</italic> (SM), <italic>Xu’yong Exped. 86</italic> (SM), <italic>Y.J. Zhang 401</italic> (HIB); Ya’an, <italic>G.H. Tang 65-7</italic> (SM), <italic>Y.J. Zhang 308</italic> (HIB), <italic>Y.Y. Wang</italic> et al. <italic>604008</italic> (GZTM), <italic>Ya’an Exped. 78-34</italic> (SM), <italic>554</italic> (SM); Yongjing, <italic>B.L. Guo 615</italic> (IMD), <italic>Yongjing Exped. 78-8</italic> (SM). <bold>Yunnan:</bold> Weixin, <italic>P. Huo 1076</italic> (KUN); Yiliang, <italic>Z.Y. Wu 60</italic> (KUN).</p></tp:treatment-sec><ref-list><ref id="B3"><mixed-citation xmlns:xlink="http://www.w3.org/1999/xlink" xlink:type="simple"><institution xlink:type="simple">IUCN</institution> (<year>2013</year>) <source>The IUCN red list of threatened species, version 2013.9</source>. <publisher-name>IUCN Red List Unit</publisher-name>, <publisher-loc>Cambridge, U.K.</publisher-loc><ext-link ext-link-type="uri" xlink:href="http://www.iucnredlist.org/" xlink:type="simple">http://www.iucnredlist.org/</ext-link> [<date-in-citation content-type="access-date">accessed: 6 June 2014</date-in-citation>]</mixed-citation></ref><ref id="B4"><mixed-citation xmlns:xlink="http://www.w3.org/1999/xlink" xlink:type="simple"><person-group><name name-style="western"><surname>Léveillé</surname><given-names>H</given-names></name></person-group> (<year>1909</year>) <article-title>Decades plantarum novarum, XXIII.</article-title><source>Repertorium Specierum Novarum Regni Vegetabilis</source><volume>7</volume>: <fpage>257</fpage>–<lpage>259</lpage>. doi: <ext-link ext-link-type="doi" xlink:href="10.1002/fedr.19090071605" xlink:type="simple">10.1002/fedr.19090071605</ext-link></mixed-citation></ref><ref id="B5"><mixed-citation xmlns:xlink="http://www.w3.org/1999/xlink" xlink:type="simple"><person-group><name name-style="western"><surname>Stearn</surname><given-names>WT</given-names></name></person-group> (<year>1938</year>) <article-title><italic><tp:taxon-name><tp:taxon-name-part taxon-name-part-type="genus">Epimedium</tp:taxon-name-part></tp:taxon-name></italic> and <italic><tp:taxon-name><tp:taxon-name-part taxon-name-part-type="genus">Vancouveria</tp:taxon-name-part></tp:taxon-name></italic> (<tp:taxon-name><tp:taxon-name-part taxon-name-part-type="family">Berberidaceae</tp:taxon-name-part></tp:taxon-name>), a monograph.</article-title><source>Botanical Journal of the Linnean Society</source><volume>51</volume>: <fpage>409</fpage>–<lpage>555</lpage>. doi: <ext-link ext-link-type="doi" xlink:href="10.1111/j.1095-8339.1937.tb01914.x" xlink:type="simple">10.1111/j.1095-8339.1937.tb01914.x</ext-link></mixed-citation></ref><ref id="B10"><mixed-citation xmlns:xlink="http://www.w3.org/1999/xlink" xlink:type="simple"><person-group><name name-style="western"><surname>Ying</surname><given-names>TS</given-names></name></person-group> (<year>1975</year>) <article-title>On the Chinese species of <italic><tp:taxon-name><tp:taxon-name-part taxon-name-part-type="genus">Epimedium</tp:taxon-name-part></tp:taxon-name></italic> L.</article-title><source>Acta Phytotaxonomica Sinica</source><volume>13</volume>(<issue>2</issue>): <fpage>49</fpage>–<lpage>56</lpage>.</mixed-citation></ref><ref id="B13"><mixed-citation xmlns:xlink="http://www.w3.org/1999/xlink" xlink:type="simple"><person-group><name name-style="western"><surname>Zhang</surname><given-names>YJ</given-names></name><name name-style="western"><surname>Wang</surname><given-names>Y</given-names></name><name name-style="western"><surname>Li</surname><given-names>XW</given-names></name><name name-style="western"><surname>Li</surname><given-names>JQ</given-names></name></person-group> (<year>2011</year>) <article-title>A taxonomic revision of unifoliolate Chinese <italic><tp:taxon-name><tp:taxon-name-part taxon-name-part-type="genus">Epimedium</tp:taxon-name-part></tp:taxon-name></italic> L. (<tp:taxon-name><tp:taxon-name-part taxon-name-part-type="family">Berberidaceae</tp:taxon-name-part></tp:taxon-name>).</article-title><source>Kew Bulletin</source><volume>66</volume>(<issue>2</issue>): <fpage>253</fpage>–<lpage>262</lpage>. doi: <ext-link ext-link-type="doi" xlink:href="10.1007/s12225-011-9275-y" xlink:type="simple">10.1007/s12225-011-9275-y</ext-link></mixed-citation></ref><ref id="B7"><mixed-citation xmlns:xlink="http://www.w3.org/1999/xlink" xlink:type="simple"><person-group><name name-style="western"><surname>Stearn</surname><given-names>WT</given-names></name></person-group> (<year>1997</year>) <article-title>Four new Chinese species of <italic><tp:taxon-name><tp:taxon-name-part taxon-name-part-type="genus">Epimedium</tp:taxon-name-part></tp:taxon-name></italic> (<tp:taxon-name><tp:taxon-name-part taxon-name-part-type="family">Berberidaceae</tp:taxon-name-part></tp:taxon-name>).</article-title><source>Kew Bulletin</source><volume>52</volume>(<issue>3</issue>): <fpage>659</fpage>–<lpage>669</lpage>. doi: <ext-link ext-link-type="doi" xlink:href="10.2307/4110292" xlink:type="simple">10.2307/4110292</ext-link></mixed-citation></ref></ref-list></tp:taxon-treatment>
