# Supplementary material for: Five new synonyms in Epimedium (Berberidaceae) from China
Source: PhytoKeys. 2015 Apr 22;(49):1–12. doi: 10.3897/phytokeys.49.8768 (PMC4432230; doi:10.3897/phytokeys.49.8768)
Supplement: XML Treatment for Epimedium membranaceum [file phytokeys.49.8768-treatment2.xml]

<!DOCTYPE tp:taxon-treatment
  PUBLIC "-//TaxonX//DTD Taxonomic Treatment Publishing DTD v0 20100105//EN" "tax-treatment-NSO.dtd">
<tp:taxon-treatment xmlns:tp="http://www.plazi.org/taxpub"><tp:treatment-meta><kwd-group><label>Taxon classification</label><kwd><named-content content-type="kingdom">Plantae</named-content></kwd><kwd><named-content content-type="order">Ranunculales</named-content></kwd><kwd><named-content content-type="family">Berberidaceae</named-content></kwd></kwd-group><mixed-citation publication-type="journal"><person-group><name><surname>Zhang</surname><given-names>Yanjun</given-names></name><name><surname>Dang</surname><given-names>Haishan</given-names></name><name><surname>Li</surname><given-names>Shengyu</given-names></name><name><surname>Li</surname><given-names>Jianqiang</given-names></name><name><surname>Wang</surname><given-names>Ying</given-names></name></person-group><article-title>Five new synonyms in <italic><tp:taxon-name><tp:taxon-name-part taxon-name-part-type="genus">Epimedium</tp:taxon-name-part></tp:taxon-name></italic> (<tp:taxon-name><tp:taxon-name-part taxon-name-part-type="family">Berberidaceae</tp:taxon-name-part></tp:taxon-name>) from China</article-title><source>PhytoKeys</source><day>22</day><month>4</month><year>2015</year><volume>2015</volume><issue>49</issue><fpage>1</fpage><lpage>12</lpage><pub-id pub-id-type="doi">10.3897/phytokeys.49.8768</pub-id></mixed-citation></tp:treatment-meta><tp:nomenclature><tp:taxon-name>
                        <tp:taxon-name-part taxon-name-part-type="genus">Epimedium</tp:taxon-name-part>
                        <tp:taxon-name-part taxon-name-part-type="species">membranaceum</tp:taxon-name-part>
                    </tp:taxon-name><tp:taxon-authority>K. Mey.</tp:taxon-authority><tp:nomenclature-citation-list><tp:nomenclature-citation><tp:taxon-name><tp:taxon-name-part taxon-name-part-type="genus">Epimedium</tp:taxon-name-part> <tp:taxon-name-part taxon-name-part-type="species">membranaceum</tp:taxon-name-part></tp:taxon-name><comment> K. Mey., Repert. Spec. Nov. Regni Veg. Beih., 12: 380. 1922. Type: China. Sichuan: Dujiangyan, <italic>Limpricht 1293</italic> (isotypes, K!, WU!).</comment></tp:nomenclature-citation><tp:nomenclature-citation><tp:taxon-name><tp:taxon-name-part taxon-name-part-type="genus">Epimedium</tp:taxon-name-part> <tp:taxon-name-part taxon-name-part-type="species">rhizomatosum</tp:taxon-name-part></tp:taxon-name><comment> Stearn, Kew Bull., 53(1): 226. 1998. Syn. nov. Type: China. Sichuan: Leibo, Selenggong, alt. 2040 m, cult. England. Hampshire: Kilmeston, Blackthorn Nursery, July 1997, <italic>Ogisu 92114</italic> (holotype, K!).</comment></tp:nomenclature-citation></tp:nomenclature-citation-list></tp:nomenclature><tp:treatment-sec sec-type="Description"><title>Description.</title><p>Herbs 20–65 cm tall. Rhizome compact or elongated. Leaves basal or cauline, trifoliolate; leaflets broadly ovate or narrowly ovate, 4–6 × 2–3 cm, apex acute <!--PageBreak-->or acuminate, margin with spines 1–1.5 mm, base cordate with lobes rounded or acute, those of lateral leaflets conspicuously oblique, subleathery, adaxially glabrous, abaxially glaucous, with scattered minute erect hairs. Flowering stem with 2 opposite or alternate leaves. Inflorescence paniculate, 9–40 cm long, 5–35-flowered, glandular; pedicels 1.5–2 cm. Flowers yellow, 4–6 cm in diam. Outer sepals green with base purplish. Inner sepals red, ovate-elliptic or narrowly ovate, 6–7 × 2.5–3 cm, apex acute. Petals pale yellow, much longer than inner sepals, subulate, 1.5–3.5 cm, lamina-less base. Stamens ca. 4 mm; anthers ca. 3 mm, yellow. Capsules ca. 2.5 cm.</p></tp:treatment-sec><tp:treatment-sec sec-type="Distribution and habitat"><title>Distribution and habitat.</title><p><italic><tp:taxon-name><tp:taxon-name-part taxon-name-part-type="genus">Epimedium</tp:taxon-name-part> <tp:taxon-name-part taxon-name-part-type="species">membranaceum</tp:taxon-name-part></tp:taxon-name></italic> occurs in montane forests and thickets of Sichuan and the adjoining region of northern Yunnan, at elevations of 1200 to 2500 m.</p></tp:treatment-sec><tp:treatment-sec sec-type="Phenology"><title>Phenology.</title><p><italic><tp:taxon-name><tp:taxon-name-part taxon-name-part-type="genus">Epimedium</tp:taxon-name-part> <tp:taxon-name-part taxon-name-part-type="species">membranaceum</tp:taxon-name-part></tp:taxon-name></italic> flowers from April to June, and fruits from May to July.</p></tp:treatment-sec><tp:treatment-sec sec-type="IUCN Red List category"><title>IUCN Red List category.</title><p><italic><tp:taxon-name><tp:taxon-name-part taxon-name-part-type="genus">Epimedium</tp:taxon-name-part> <tp:taxon-name-part taxon-name-part-type="species">membranaceum</tp:taxon-name-part></tp:taxon-name></italic> should be designated as Least concern (LC) according to IUCN Red List criteria (<xref ref-type="bibr" rid="B3">IUCN 2013</xref>).</p></tp:treatment-sec><tp:treatment-sec sec-type="Notes"><title>Notes.</title><p><xref ref-type="bibr" rid="B10">Ying (1975)</xref> placed <italic><tp:taxon-name><tp:taxon-name-part taxon-name-part-type="genus">Epimedium</tp:taxon-name-part> <tp:taxon-name-part taxon-name-part-type="species">membranaceum</tp:taxon-name-part></tp:taxon-name></italic> into synonymy of <italic><tp:taxon-name><tp:taxon-name-part taxon-name-part-type="genus">Epimedium</tp:taxon-name-part> <tp:taxon-name-part taxon-name-part-type="species">davidii</tp:taxon-name-part></tp:taxon-name></italic> Franch., which was adopted by the Flora Reipublicae Popularis Sinicae (<xref ref-type="bibr" rid="B11">Ying 2001</xref>) and the Flora of China (<xref ref-type="bibr" rid="B12">Ying et al. 2011</xref>). However, the two species can be easily distinguished by petal shape, with the petals of <italic><tp:taxon-name><tp:taxon-name-part taxon-name-part-type="genus">Epimedium</tp:taxon-name-part> <tp:taxon-name-part taxon-name-part-type="species">davidii</tp:taxon-name-part></tp:taxon-name></italic> bearing obvious lamina while those of <italic><tp:taxon-name><tp:taxon-name-part taxon-name-part-type="genus">Epimedium</tp:taxon-name-part> <tp:taxon-name-part taxon-name-part-type="species">membranaceum</tp:taxon-name-part></tp:taxon-name></italic> have no lamina. Additionally, <italic><tp:taxon-name><tp:taxon-name-part taxon-name-part-type="genus">Epimedium</tp:taxon-name-part> <tp:taxon-name-part taxon-name-part-type="species">davidii</tp:taxon-name-part></tp:taxon-name></italic> was treated as the type species of series <italic><tp:taxon-name><tp:taxon-name-part taxon-name-part-type="genus">Davidianae</tp:taxon-name-part></tp:taxon-name></italic> Stearn while <italic><tp:taxon-name><tp:taxon-name-part taxon-name-part-type="genus">Epimedium</tp:taxon-name-part> <tp:taxon-name-part taxon-name-part-type="species">membranaceum</tp:taxon-name-part></tp:taxon-name></italic> was referred to series <italic><tp:taxon-name><tp:taxon-name-part taxon-name-part-type="genus">Dolichocerae</tp:taxon-name-part></tp:taxon-name></italic> Stearn in the updated taxonomic system of <italic><tp:taxon-name><tp:taxon-name-part taxon-name-part-type="genus">Epimedium</tp:taxon-name-part></tp:taxon-name></italic> (<xref ref-type="bibr" rid="B9">Stearn 2002</xref>).</p><p><italic><tp:taxon-name><tp:taxon-name-part taxon-name-part-type="genus">Epimedium</tp:taxon-name-part> <tp:taxon-name-part taxon-name-part-type="species">rhizomatosum</tp:taxon-name-part></tp:taxon-name></italic> is much like <italic><tp:taxon-name><tp:taxon-name-part taxon-name-part-type="genus">Epimedium</tp:taxon-name-part> <tp:taxon-name-part taxon-name-part-type="species">membranaceum</tp:taxon-name-part></tp:taxon-name></italic>. In the protologue for <italic><tp:taxon-name><tp:taxon-name-part taxon-name-part-type="genus">Epimedium</tp:taxon-name-part> <tp:taxon-name-part taxon-name-part-type="species">rhizomatosum</tp:taxon-name-part></tp:taxon-name></italic>, <xref ref-type="bibr" rid="B8">Stearn (1998)</xref> distinguished it from <italic><tp:taxon-name><tp:taxon-name-part taxon-name-part-type="genus">Epimedium</tp:taxon-name-part> <tp:taxon-name-part taxon-name-part-type="species">membranaceum</tp:taxon-name-part></tp:taxon-name></italic> in rhizome shape, closeness of spines along the leaflet margin, inflorescence morphology, and number of flowers. <italic><tp:taxon-name><tp:taxon-name-part taxon-name-part-type="genus">Epimedium</tp:taxon-name-part> <tp:taxon-name-part taxon-name-part-type="species">membranaceum</tp:taxon-name-part></tp:taxon-name></italic> had a compact rhizome with annual-growth shoots 1–2 cm long while <italic><tp:taxon-name><tp:taxon-name-part taxon-name-part-type="genus">Epimedium</tp:taxon-name-part> <tp:taxon-name-part taxon-name-part-type="species">rhizomatosum</tp:taxon-name-part></tp:taxon-name></italic> had an elongated rhizome and annual-growth shoots about 3–5 cm long; the leaflets of <italic><tp:taxon-name><tp:taxon-name-part taxon-name-part-type="genus">Epimedium</tp:taxon-name-part> <tp:taxon-name-part taxon-name-part-type="species">membranaceum</tp:taxon-name-part></tp:taxon-name></italic> had about 9–11 spines to 3 cm of leaflet margin whereas leaflets of the same size in <italic><tp:taxon-name><tp:taxon-name-part taxon-name-part-type="genus">Epimedium</tp:taxon-name-part> <tp:taxon-name-part taxon-name-part-type="species">rhizomatosum</tp:taxon-name-part></tp:taxon-name></italic> had about 15–17 spines to 3 cm of margin; <italic><tp:taxon-name><tp:taxon-name-part taxon-name-part-type="genus">Epimedium</tp:taxon-name-part> <tp:taxon-name-part taxon-name-part-type="species">membranaceum</tp:taxon-name-part></tp:taxon-name></italic> had a 30–40 cm long inflorescence with numerous well-separated flowers whereas <italic><tp:taxon-name><tp:taxon-name-part taxon-name-part-type="genus">Epimedium</tp:taxon-name-part> <tp:taxon-name-part taxon-name-part-type="species">rhizomatosum</tp:taxon-name-part></tp:taxon-name></italic> had a much shorter inflorescence with fewer, more crowded flowers. However, based on extensive investigation in herbaria and the field, it was found that <italic><tp:taxon-name><tp:taxon-name-part taxon-name-part-type="genus">Epimedium</tp:taxon-name-part> <tp:taxon-name-part taxon-name-part-type="species">membranaceum</tp:taxon-name-part></tp:taxon-name></italic> continuously varies in the morphology of these organs and the diagnostic features of <italic><tp:taxon-name><tp:taxon-name-part taxon-name-part-type="genus">Epimedium</tp:taxon-name-part> <tp:taxon-name-part taxon-name-part-type="species">rhizomatosum</tp:taxon-name-part></tp:taxon-name></italic> can fall into the variation range of <italic><tp:taxon-name><tp:taxon-name-part taxon-name-part-type="genus">Epimedium</tp:taxon-name-part> <tp:taxon-name-part taxon-name-part-type="species">membranaceum</tp:taxon-name-part></tp:taxon-name></italic>. For instance, <italic><tp:taxon-name><tp:taxon-name-part taxon-name-part-type="genus">Epimedium</tp:taxon-name-part> <tp:taxon-name-part taxon-name-part-type="species">membranaceum</tp:taxon-name-part></tp:taxon-name></italic> not only has compact but also slender and elongated rhizome in the type locality (even in one collection <italic>X.J. He</italic> et al. <italic>131825</italic> (SZ)).Therefore, <italic><tp:taxon-name><tp:taxon-name-part taxon-name-part-type="genus">Epimedium</tp:taxon-name-part> <tp:taxon-name-part taxon-name-part-type="species">rhizomatosum</tp:taxon-name-part></tp:taxon-name></italic> is here reduced as a new synonym of <italic><tp:taxon-name><tp:taxon-name-part taxon-name-part-type="genus">Epimedium</tp:taxon-name-part> <tp:taxon-name-part taxon-name-part-type="species">membranaceum</tp:taxon-name-part></tp:taxon-name></italic>.</p></tp:treatment-sec><tp:treatment-sec sec-type="Specimens examined"><title>Specimens examined.</title><p><bold>China. Sichuan:</bold> Beichuan, <!--PageBreak--><italic>Sichuan Econ. Pl. Exped. Mian 530</italic> (SAU, SZ), <italic>1149</italic> (KUN, SM, SZ), <italic>S. Jiang</italic> et al. 7050 (PE); Butuo, <italic>Butuo Med. Pl. Exped. 19</italic> (SM); Dechang, <italic>Grade 1974, SW Normal Univ. 12067</italic> (CDBI, HWA, PE); Dujiangyan, <italic>B.L. Guo 603</italic> (IMD), <italic>604</italic> (IMD), <italic>Z. He 12229</italic> (HWA, PE), <italic>F.T. Wang 20851</italic> (KUN, PE), <italic>X.J. He</italic> et al. <italic>131825</italic> (SZ), <italic>Y.J. Zhang 391</italic> (HIB); Huidong, <italic>Huidong Med. Pl. Exped. 1</italic> (SM), <italic>S.K. Wu 1433</italic> (KUN, SM, SAU, SZ); Jiangyou, <italic>Jiangyou Med. Pl. Exped. 223</italic> (SM); Jinyang, <italic>B.L. Guo 612</italic> (IMD), <italic>Jinyang Med. Pl. Exped. 440</italic> (SM), <italic>Y.J. Zhang 307</italic> (HIB); Leibo, <italic>M.Y. Fang 11740</italic> (SZ), <italic>S. Jiang</italic> et al. <italic>7534</italic> (KUN, PE, SZ), <italic>Sichuan Econ. Pl. Exped. Liang 26</italic> (PE, KUN), <italic>Sichuan Med. Pl. Exped. 27948</italic> (SM), <italic>K.P. Yin 83</italic> (SZ), <italic>Y.J. Zhang 303</italic> (HIB); Maoxian, <italic>B.L. Guo 529</italic> (IMD), <italic>88187</italic> (IMD), <italic>B.L. Guo &amp; W.K. Bao 97017</italic> (IMD), <italic>C. Zhang</italic> et al. <italic>2004010</italic> (PE), <italic>Maowen Med. Pl. Exped. 183</italic> (SM), <italic>275</italic> (SM), <italic>S.H. Ma 65-331</italic> (CDCM), <italic>Sichuan Econ. Pl. Exped. E 166</italic> (IMD), <italic>5189</italic> (CDBI, KUN, SAU, SM), <italic>Z.L. Shen 89024</italic> (IMD); Meigu, <italic>Meigu Med. Pl. Exped. 154</italic> (SM), <italic>Sichuan Econ. Pl. Exped. Liang 6001</italic> (PE); Ningnan, <italic>Ningnan Med. Pl. Exped. 254</italic> (SM); Pengzhou, <italic>G.H. Jiang 200606001</italic> (SM), <italic>Q. Wang</italic> et al. <italic>yc013</italic> (SZ), <italic>yc017</italic> (SZ), <italic>W.Z. Zeng 25</italic> (CDCM), <italic>X.M. Lu 18</italic> (CDCM); Pingwu, <italic>Sichuan Econ. Pl. Exped. Mian 2195</italic> (SM), <italic>X.L. Jiang 10231</italic> (PE, SZ); Qingchuan, <italic>Qingchuan Exped. 594</italic> (SM), <italic>595</italic> (SM), <italic>Qingchuan Med. Pl. Exped. 2222</italic> (SM), <italic>3130</italic> (SM); Shifang, <italic>B.L. Guo 536</italic> (IMD), <italic>X.J. He</italic> et al. <italic>138339</italic> (SZ), <italic>Shifang Exped. 118</italic> (SM); Wanyuan, <italic>Sichuan Econ. Pl. Exped. Da 2323</italic> (SAU); Xichang, <italic>Q.E. Yang 93032</italic> (PE); Yanbian, <italic>Yanbian Exped. 295</italic> (SM); Yanyuan, <italic>Yanyuan Exped. 218</italic> (SM); Zhaojue, <italic>Zhaojue Exped. 90</italic> (SM). <bold>Yunnan:</bold> Dongchuan, <italic>S.B. Lan 250</italic> (PE); Kunming, <italic>J.H. Chen 679</italic> (SM); Lijiang, <italic>Y.Z. Zhao 20510</italic> (KUN); Suijiang, <italic>B.X. Sun</italic> et al. <italic>233</italic> (PE, KUN); Weixi, <italic>K.M. Feng 3510</italic> (PE, KUN), <italic>3383</italic> (PE, KUN), <italic>4371</italic> (PE, KUN), <italic>Qing-Zhi Exped. 6300</italic> (PE, KUN), <italic>6595</italic> (PE, KUN), <italic>Q.W. Wang 63581</italic> (PE, KUN), <italic>63697</italic> (PE, KUN), <italic>64285</italic> (PE).</p></tp:treatment-sec><ref-list><ref id="B3"><mixed-citation xmlns:xlink="http://www.w3.org/1999/xlink" xlink:type="simple"><institution xlink:type="simple">IUCN</institution> (<year>2013</year>) <source>The IUCN red list of threatened species, version 2013.9</source>. <publisher-name>IUCN Red List Unit</publisher-name>, <publisher-loc>Cambridge, U.K.</publisher-loc><ext-link ext-link-type="uri" xlink:href="http://www.iucnredlist.org/" xlink:type="simple">http://www.iucnredlist.org/</ext-link> [<date-in-citation content-type="access-date">accessed: 6 June 2014</date-in-citation>]</mixed-citation></ref><ref id="B10"><mixed-citation xmlns:xlink="http://www.w3.org/1999/xlink" xlink:type="simple"><person-group><name name-style="western"><surname>Ying</surname><given-names>TS</given-names></name></person-group> (<year>1975</year>) <article-title>On the Chinese species of <italic><tp:taxon-name><tp:taxon-name-part taxon-name-part-type="genus">Epimedium</tp:taxon-name-part></tp:taxon-name></italic> L.</article-title><source>Acta Phytotaxonomica Sinica</source><volume>13</volume>(<issue>2</issue>): <fpage>49</fpage>–<lpage>56</lpage>.</mixed-citation></ref><ref id="B11"><mixed-citation xmlns:xlink="http://www.w3.org/1999/xlink" xlink:type="simple"><person-group><name name-style="western"><surname>Ying</surname><given-names>TS</given-names></name></person-group> (<year>2001</year>) <article-title><italic><tp:taxon-name><tp:taxon-name-part taxon-name-part-type="genus">Epimedium</tp:taxon-name-part></tp:taxon-name></italic> L.</article-title> In: <person-group><name name-style="western"><surname>Ying</surname><given-names>TS</given-names></name><name name-style="western"><surname>Chen</surname><given-names>TC</given-names></name></person-group> (<role>Eds</role>) <source>Flora Reipublicae Popularis Sinica</source>, <volume>Vol. 29</volume>. <publisher-name>Science Press</publisher-name>, <publisher-loc>Beijing</publisher-loc>, <fpage>262</fpage>–<lpage>300</lpage>.</mixed-citation></ref><ref id="B12"><mixed-citation xmlns:xlink="http://www.w3.org/1999/xlink" xlink:type="simple"><person-group><name name-style="western"><surname>Ying</surname><given-names>TS</given-names></name><name name-style="western"><surname>Boufford</surname><given-names>DE</given-names></name><name name-style="western"><surname>Brach</surname><given-names>AR</given-names></name></person-group> (<year>2011</year>) <article-title><italic><tp:taxon-name><tp:taxon-name-part taxon-name-part-type="genus">Epimedium</tp:taxon-name-part></tp:taxon-name></italic> L.</article-title> In: <person-group><name name-style="western"><surname>Wu</surname><given-names>ZY</given-names></name><name name-style="western"><surname>Peter</surname><given-names>HR</given-names></name><name name-style="western"><surname>Hong</surname><given-names>DY</given-names></name></person-group> (<role>Eds</role>) <source>Flora of China</source>, <volume>Vol. 19</volume>. <publisher-name>Science Press</publisher-name>, <publisher-loc>Beijing</publisher-loc> &amp; <publisher-name>Missouri Botanical Garden Press</publisher-name>, <publisher-loc>St. Louis</publisher-loc>, <fpage>787</fpage>–<lpage>799</lpage>.</mixed-citation></ref><ref id="B9"><mixed-citation xmlns:xlink="http://www.w3.org/1999/xlink" xlink:type="simple"><person-group><name name-style="western"><surname>Stearn</surname><given-names>WT</given-names></name></person-group> (<year>2002</year>) <source>The genus <italic><tp:taxon-name><tp:taxon-name-part taxon-name-part-type="genus">Epimedium</tp:taxon-name-part></tp:taxon-name></italic> and other herbaceous <tp:taxon-name><tp:taxon-name-part taxon-name-part-type="family">Berberidaceae</tp:taxon-name-part></tp:taxon-name>.</source><publisher-name>Timber Press</publisher-name>, <publisher-loc>Portland</publisher-loc>, <size units="page">202 pp</size>.</mixed-citation></ref><ref id="B8"><mixed-citation xmlns:xlink="http://www.w3.org/1999/xlink" xlink:type="simple"><person-group><name name-style="western"><surname>Stearn</surname><given-names>WT</given-names></name></person-group> (<year>1998</year>) <article-title>Four more Chinese species of <italic><tp:taxon-name><tp:taxon-name-part taxon-name-part-type="genus">Epimedium</tp:taxon-name-part></tp:taxon-name></italic> (<tp:taxon-name><tp:taxon-name-part taxon-name-part-type="family">Berberidaceae</tp:taxon-name-part></tp:taxon-name>).</article-title><source>Kew Bulletin</source><volume>53</volume>(<issue>1</issue>): <fpage>213</fpage>–<lpage>223</lpage>. doi: <ext-link ext-link-type="doi" xlink:href="10.2307/4110461" xlink:type="simple">10.2307/4110461</ext-link></mixed-citation></ref></ref-list></tp:taxon-treatment>
