# Supplementary material for: Five new synonyms in Epimedium (Berberidaceae) from China
Source: PhytoKeys. 2015 Apr 22;(49):1–12. doi: 10.3897/phytokeys.49.8768 (PMC4432230; doi:10.3897/phytokeys.49.8768)
Supplement: XML Treatment for Epimedium leptorrhizum [file phytokeys.49.8768-treatment3.xml]

<!DOCTYPE tp:taxon-treatment
  PUBLIC "-//TaxonX//DTD Taxonomic Treatment Publishing DTD v0 20100105//EN" "tax-treatment-NSO.dtd">
<tp:taxon-treatment xmlns:tp="http://www.plazi.org/taxpub"><tp:treatment-meta><kwd-group><label>Taxon classification</label><kwd><named-content content-type="kingdom">Plantae</named-content></kwd><kwd><named-content content-type="order">Ranunculales</named-content></kwd><kwd><named-content content-type="family">Berberidaceae</named-content></kwd></kwd-group><mixed-citation publication-type="journal"><person-group><name><surname>Zhang</surname><given-names>Yanjun</given-names></name><name><surname>Dang</surname><given-names>Haishan</given-names></name><name><surname>Li</surname><given-names>Shengyu</given-names></name><name><surname>Li</surname><given-names>Jianqiang</given-names></name><name><surname>Wang</surname><given-names>Ying</given-names></name></person-group><article-title>Five new synonyms in <italic><tp:taxon-name><tp:taxon-name-part taxon-name-part-type="genus">Epimedium</tp:taxon-name-part></tp:taxon-name></italic> (<tp:taxon-name><tp:taxon-name-part taxon-name-part-type="family">Berberidaceae</tp:taxon-name-part></tp:taxon-name>) from China</article-title><source>PhytoKeys</source><day>22</day><month>4</month><year>2015</year><volume>2015</volume><issue>49</issue><fpage>1</fpage><lpage>12</lpage><pub-id pub-id-type="doi">10.3897/phytokeys.49.8768</pub-id></mixed-citation></tp:treatment-meta><tp:nomenclature><tp:taxon-name>
                        <tp:taxon-name-part taxon-name-part-type="genus">Epimedium</tp:taxon-name-part>
                        <tp:taxon-name-part taxon-name-part-type="species">leptorrhizum</tp:taxon-name-part>
                    </tp:taxon-name><tp:taxon-authority>Stearn</tp:taxon-authority><tp:nomenclature-citation-list><tp:nomenclature-citation><tp:taxon-name><tp:taxon-name-part taxon-name-part-type="genus">Epimedium</tp:taxon-name-part> <tp:taxon-name-part taxon-name-part-type="species">leptorrhizum</tp:taxon-name-part></tp:taxon-name><comment> Stearn, J. Bot., 71: 343. 1933. Type: China. Guizhou: Guiyang, <italic>Bodinier 2184</italic> (holotype, P!).</comment></tp:nomenclature-citation><tp:nomenclature-citation><tp:taxon-name><tp:taxon-name-part taxon-name-part-type="genus">Epimedium</tp:taxon-name-part> <tp:taxon-name-part taxon-name-part-type="species">brachyrrhizum</tp:taxon-name-part></tp:taxon-name><comment> Stearn, Kew Bull., 52(3): 659. 1997. Syn. nov. Type: China. Guizhou: Fanjingshan Mts., cult. USA. Massachusetts: Hubbardston, <italic>Darrell Probst CPC 94.0495</italic> (holotype, K!).</comment></tp:nomenclature-citation></tp:nomenclature-citation-list></tp:nomenclature><tp:treatment-sec sec-type="Description"><title>Description.</title><p>Herbs 12–30 cm tall. Rhizome long-creeping, occasionally clump-forming, 1–2 mm in diam. Leaves basal and cauline, trifoliolate or occasionally unifoliolate; leaflets of trifoliolate leaves narrowly ovate or ovate, 3–10 × 2–5 cm, apex long acuminate, base deeply cordate with usually rounded lobes nearly touching, those of the lateral leaflets very unequal; unifoliolate leaves ovate or broadly ovate, 8–13.7 × 5–11 cm, apex acuminate, base cordate with lobes equal, rounded and rarely acute; leaves leathery, margin spinous-serrate, adaxially deep green, glossy, abaxially glaucous, papillose, and reddish pubescent along veins, especially dense at insertion of petioles and petiolules. Flowering stem with 1 leaf or 2 opposite leaves. Inflorescence racemose, 12–25 cm long, 4–12-flowered, glandular; pedicels 1–2.5 cm. Flowers ca. 4 cm in diam., white, tinged with rose or deep rose. Outer sepals green or purplish, outer pair <!--PageBreak-->ovate-oblong, 3–4 × ca. 2 mm, apex obtuse, inner pair broadly ovate, 4–5.5 × 3–4.5 mm, apex obtuse. Inner sepals white or pale rose, narrowly elliptic or lanceolate, 11–22 × 4–7 mm, apex acuminate. Petals slightly longer than inner sepals, almost white with base rose or deep rose, horn-shaped, up to 2.6 cm, tapering from the swollen but lamina-less base. Stamens ca. 4 mm, anthers ca. 3 mm, yellow or green. Capsules oblong, 1.5–2 cm.</p></tp:treatment-sec><tp:treatment-sec sec-type="Distribution and habitat"><title>Distribution and habitat.</title><p><italic><tp:taxon-name><tp:taxon-name-part taxon-name-part-type="genus">Epimedium</tp:taxon-name-part> <tp:taxon-name-part taxon-name-part-type="species">leptorrhizum</tp:taxon-name-part></tp:taxon-name></italic> occurs in montane forests or thickets in Chongqing, Guangxi, Guizhou, Hubei and Hunan, at elevations of 600 to 1500 m.</p></tp:treatment-sec><tp:treatment-sec sec-type="Phenology"><title>Phenology.</title><p><italic><tp:taxon-name><tp:taxon-name-part taxon-name-part-type="genus">Epimedium</tp:taxon-name-part> <tp:taxon-name-part taxon-name-part-type="species">leptorrhizum</tp:taxon-name-part></tp:taxon-name></italic> flowers from April to May, and fruits from May to June.</p></tp:treatment-sec><tp:treatment-sec sec-type="IUCN Red List category"><title>IUCN Red List category.</title><p><italic><tp:taxon-name><tp:taxon-name-part taxon-name-part-type="genus">Epimedium</tp:taxon-name-part> <tp:taxon-name-part taxon-name-part-type="species">leptorrhizum</tp:taxon-name-part></tp:taxon-name></italic> should be designated as nearly threatened (NT) according to IUCN Red List criteria (<xref ref-type="bibr" rid="B3">IUCN 2013</xref>), because of exploitation for medicinal use.</p></tp:treatment-sec><tp:treatment-sec sec-type="Notes"><title>Notes.</title><p><xref ref-type="bibr" rid="B7">Stearn (1997)</xref> published <italic><tp:taxon-name><tp:taxon-name-part taxon-name-part-type="genus">Epimedium</tp:taxon-name-part> <tp:taxon-name-part taxon-name-part-type="species">brachyrrhizum</tp:taxon-name-part></tp:taxon-name></italic>, which had been only known from the type locality. In the protologue for <italic><tp:taxon-name><tp:taxon-name-part taxon-name-part-type="genus">Epimedium</tp:taxon-name-part> <tp:taxon-name-part taxon-name-part-type="species">brachyrrhizum</tp:taxon-name-part></tp:taxon-name></italic>, the major difference between <italic><tp:taxon-name><tp:taxon-name-part taxon-name-part-type="genus">Epimedium</tp:taxon-name-part> <tp:taxon-name-part taxon-name-part-type="species">leptorrhizum</tp:taxon-name-part></tp:taxon-name></italic> and <italic><tp:taxon-name><tp:taxon-name-part taxon-name-part-type="genus">Epimedium</tp:taxon-name-part> <tp:taxon-name-part taxon-name-part-type="species">brachyrrhizum</tp:taxon-name-part></tp:taxon-name></italic> was that the former had a very slender elongated rhizome while the latter bore a more compact clump-forming rhizome. However, examination of a series of <italic><tp:taxon-name><tp:taxon-name-part taxon-name-part-type="genus">Epimedium</tp:taxon-name-part> <tp:taxon-name-part taxon-name-part-type="species">leptorrhizum</tp:taxon-name-part></tp:taxon-name></italic> specimens shows that its rhizome is often slender and long-creeping but occasionally thicker and compact. In addition, we observed <italic><tp:taxon-name><tp:taxon-name-part taxon-name-part-type="genus">Epimedium</tp:taxon-name-part> <tp:taxon-name-part taxon-name-part-type="species">leptorrhizum</tp:taxon-name-part></tp:taxon-name></italic> and <italic><tp:taxon-name><tp:taxon-name-part taxon-name-part-type="genus">Epimedium</tp:taxon-name-part> <tp:taxon-name-part taxon-name-part-type="species">brachyrrhizum</tp:taxon-name-part></tp:taxon-name></italic> in herbaria, the field, and gardens, and did not observe any associated floral or foliar differences between the two species. <italic><tp:taxon-name><tp:taxon-name-part taxon-name-part-type="genus">Epimedium</tp:taxon-name-part> <tp:taxon-name-part taxon-name-part-type="species">brachyrrhizum</tp:taxon-name-part></tp:taxon-name></italic> is reduced here as a new synonym of <italic><tp:taxon-name><tp:taxon-name-part taxon-name-part-type="genus">Epimedium</tp:taxon-name-part> <tp:taxon-name-part taxon-name-part-type="species">leptorrhizum</tp:taxon-name-part></tp:taxon-name></italic>.</p></tp:treatment-sec><tp:treatment-sec sec-type="Specimens examined"><title>Specimens examined.</title><p><bold>China. Chongqing:</bold> Fengdu, <!--PageBreak--><italic>Anon. 109</italic> (SM), <italic>247</italic> (SM); Shizhu, <italic>Anon. 135</italic> (SM), <italic>202</italic> (SM), <italic>Y.J. Zhang 30</italic> (HIB), <italic>31</italic> (HIB), <italic>32</italic> (HIB); Youyang, <italic>Anon. 216</italic> (SM), <italic>503</italic> (SM), <italic>1510</italic> (SM); Zhongxian, <italic>J.X. Shi 637</italic> (HWA). <bold>Guangxi:</bold> Quanxian, <italic>Y.C. Chen 102</italic> (IBK). <bold>Guizhou:</bold> Anshun, <italic>Anshun Exped. 1548</italic> (HGAS); Guiyang, <italic>Anon. 45</italic> (HGAS), <italic>635</italic> (IMD), <italic>B.L. Guo 94018</italic> (IMD), <italic>S. Guizhou Exped. 77</italic> (HGAS, PE, KUN); Jiangkou, <italic>S.Z. He 90005</italic> (HGAS); Kaili, <italic>Y.J. Zhang 156</italic> (HIB), <italic>435</italic> (HIB); Longli, <italic>B.L. Guo A38</italic> (IMD), <italic>A81</italic> (IMD), <italic>D.Q. Zhang 19</italic> (GZTM), <italic>Y.Y. Wang 403030</italic> (GZTM); Luodian, <italic>Y.J. Zhang 429</italic> (HIB); Meitan, <italic>Anon. 254</italic> (IMD), <italic>Guizhou Med. Pl. Exped. 37</italic> (IMD); Pingba, <italic>Anshun Exped. 1548</italic> (PE); Songtao, <italic>B.L. Guo A87</italic> (IMD), <italic>A98</italic> (IMD), <italic>Y.J. Zhang 174</italic> (HIB), <italic>177</italic> (HIB), <italic>298</italic> (HIB); Suiyang, <italic>P. Zhao 452</italic> (HGAS); Tongzi, <italic>Y.K. Li 11171</italic> (HAGS); Wuchuan, <italic>J.M. Yuan &amp; S.L. Yang 1</italic> (HGAS), <italic>2</italic> (HGAS), <italic>Y.J. Zhang 168</italic> (HIB), <italic>172</italic> (HIB); Xifeng, <italic>B.L. Guo A104</italic> (IMD); Yinjiang, <italic>Anon. 680</italic> (HGAS), <italic>S.Z. He s.n.</italic> (IMD), <italic>Y.J. Zhang 159</italic> (HIB), <italic>Z.S. Zhang</italic> et al. <italic>401219</italic> (HGAS, PE). <bold>Hubei:</bold> <italic>Enshi, H.J. Li 8738</italic> (PE, HIB), <italic>Y.J. Zhang 13</italic> (HIB), <italic>14</italic> (HIB), <italic>15</italic> (HIB), <italic>16</italic> (HIB), <italic>18</italic> (HIB), <italic>71</italic> (HIB), <italic>141</italic> (HIB), <italic>142</italic> (HIB), <italic>143</italic> (HIB), <italic>144</italic> (HIB), <italic>145</italic> (HIB), <italic>146</italic> (HIB), <italic>147</italic> (HIB); Hefeng, <italic>Y.J. Zhang 64</italic> (HIB); Laifeng, <italic>B.L. Guo A05</italic> (IMD); Lichuan, <italic>B.L. Guo &amp; X.Z. Luo 89005</italic> (IMD), <italic>89009</italic> (IMD), <italic>A47</italic> (IMD), <italic>A52</italic> (IMD), <italic>A54</italic> (IMD), <italic>H.J. Li 11020</italic> (HIB), <italic>Y.J. Zhang 22</italic> (HIB), <italic>23</italic> (HIB), <italic>24</italic> (HIB), <italic>25</italic> (HIB), <italic>26</italic> (HIB), <italic>27</italic> (HIB), <italic>29</italic> (HIB), <italic>30</italic> (HIB), <italic>64</italic> (HIB), <italic>73</italic> (HIB), <italic>Z.C. Ye 25</italic> (HIB), <italic>Z.E. Zhao</italic> 32<italic>26</italic> (HIB), <italic>3237</italic> (HIB), <italic>3238</italic> (HIB), <italic>3240</italic> (HIB), <italic>9053</italic> (HIB); Xianfeng, <italic>Y.M. Wang 6657</italic> (HIB), <italic>X.S. Zou 74010</italic> (HIB); Xuan’en, <italic>Y.J. Zhang 416</italic> (HIB). <bold>Hunan:</bold> Baojing, <italic>B.M. Yang 34B</italic> (HNNU), <italic>Y.J. Zhang 180</italic> (HIB); Longshan, <italic>B.L. Guo A99</italic> (IMD); Sangzhi, <italic>B.L. Guo A32</italic> (IMD), <italic>Sangzhi Insititute of Forestry Scinece 202</italic> (KUN), <italic>263</italic> (KUN), <italic>Hunan-Guizhou Exped. 3469</italic> (KUN), <italic>Y.J. Zhang 189</italic> (HIB).</p></tp:treatment-sec><ref-list><ref id="B3"><mixed-citation xmlns:xlink="http://www.w3.org/1999/xlink" xlink:type="simple"><institution xlink:type="simple">IUCN</institution> (<year>2013</year>) <source>The IUCN red list of threatened species, version 2013.9</source>. <publisher-name>IUCN Red List Unit</publisher-name>, <publisher-loc>Cambridge, U.K.</publisher-loc><ext-link ext-link-type="uri" xlink:href="http://www.iucnredlist.org/" xlink:type="simple">http://www.iucnredlist.org/</ext-link> [<date-in-citation content-type="access-date">accessed: 6 June 2014</date-in-citation>]</mixed-citation></ref><ref id="B7"><mixed-citation xmlns:xlink="http://www.w3.org/1999/xlink" xlink:type="simple"><person-group><name name-style="western"><surname>Stearn</surname><given-names>WT</given-names></name></person-group> (<year>1997</year>) <article-title>Four new Chinese species of <italic><tp:taxon-name><tp:taxon-name-part taxon-name-part-type="genus">Epimedium</tp:taxon-name-part></tp:taxon-name></italic> (<tp:taxon-name><tp:taxon-name-part taxon-name-part-type="family">Berberidaceae</tp:taxon-name-part></tp:taxon-name>).</article-title><source>Kew Bulletin</source><volume>52</volume>(<issue>3</issue>): <fpage>659</fpage>–<lpage>669</lpage>. doi: <ext-link ext-link-type="doi" xlink:href="10.2307/4110292" xlink:type="simple">10.2307/4110292</ext-link></mixed-citation></ref></ref-list></tp:taxon-treatment>
