# Supplementary material for: Five new synonyms in Epimedium (Berberidaceae) from China
Source: PhytoKeys. 2015 Apr 22;(49):1–12. doi: 10.3897/phytokeys.49.8768 (PMC4432230; doi:10.3897/phytokeys.49.8768)
Supplement: XML Treatment for Epimedium dolichostemon [file phytokeys.49.8768-treatment4.xml]

<!DOCTYPE tp:taxon-treatment
  PUBLIC "-//TaxonX//DTD Taxonomic Treatment Publishing DTD v0 20100105//EN" "tax-treatment-NSO.dtd">
<tp:taxon-treatment xmlns:tp="http://www.plazi.org/taxpub"><tp:treatment-meta><kwd-group><label>Taxon classification</label><kwd><named-content content-type="kingdom">Plantae</named-content></kwd><kwd><named-content content-type="order">Ranunculales</named-content></kwd><kwd><named-content content-type="family">Berberidaceae</named-content></kwd></kwd-group><mixed-citation publication-type="journal"><person-group><name><surname>Zhang</surname><given-names>Yanjun</given-names></name><name><surname>Dang</surname><given-names>Haishan</given-names></name><name><surname>Li</surname><given-names>Shengyu</given-names></name><name><surname>Li</surname><given-names>Jianqiang</given-names></name><name><surname>Wang</surname><given-names>Ying</given-names></name></person-group><article-title>Five new synonyms in <italic><tp:taxon-name><tp:taxon-name-part taxon-name-part-type="genus">Epimedium</tp:taxon-name-part></tp:taxon-name></italic> (<tp:taxon-name><tp:taxon-name-part taxon-name-part-type="family">Berberidaceae</tp:taxon-name-part></tp:taxon-name>) from China</article-title><source>PhytoKeys</source><day>22</day><month>4</month><year>2015</year><volume>2015</volume><issue>49</issue><fpage>1</fpage><lpage>12</lpage><pub-id pub-id-type="doi">10.3897/phytokeys.49.8768</pub-id></mixed-citation></tp:treatment-meta><tp:nomenclature><tp:taxon-name>
                        <tp:taxon-name-part taxon-name-part-type="genus">Epimedium</tp:taxon-name-part>
                        <tp:taxon-name-part taxon-name-part-type="species">dolichostemon</tp:taxon-name-part>
                    </tp:taxon-name><tp:taxon-authority>Stearn</tp:taxon-authority><tp:nomenclature-citation-list><tp:nomenclature-citation><tp:taxon-name><tp:taxon-name-part taxon-name-part-type="genus">Epimedium</tp:taxon-name-part> <tp:taxon-name-part taxon-name-part-type="species">dolichostemon</tp:taxon-name-part></tp:taxon-name><comment> Stearn, Kew Bull., 45(4): 685. 1990. Type: China. Chongqing: Shizhu, alt. 150 m, <italic>Ogisu s. n.</italic> (holotype, K!).</comment></tp:nomenclature-citation><tp:nomenclature-citation><tp:taxon-name><tp:taxon-name-part taxon-name-part-type="genus">Epimedium</tp:taxon-name-part> <tp:taxon-name-part taxon-name-part-type="species">dewuense</tp:taxon-name-part></tp:taxon-name><comment> S.Z. He, Probst &amp; W.F. Xu, Acta Bot. Yunnan. 25(3): 281. 2003. Syn. nov. Type: China. Guizhou: Dejiang, in thickets on slopes, alt. 1350 m, 19 Apr. 2002, <italic>S.Z. He</italic> &amp; <italic>W.F. Xu 2419</italic> (holotype, GZTM!; isotype, KUN!).</comment></tp:nomenclature-citation></tp:nomenclature-citation-list></tp:nomenclature><tp:treatment-sec sec-type="Description"><title>Description.</title><p>Herbs 30–50 cm tall. Rhizome compact. Leaves basal or cauline, trifoliolate; leaflets narrowly ovate or lanceolate, 8–10 × 3–4.5 cm, apex long acuminate, margin spinous-serrate with the spines 0.5–1.5 mm, base deeply cordate with lobes acute or rounded, those of lateral leaflets very oblique, leathery, adaxially glabrous or pubescent, abaxially glaucous, glabrous or pubescent. Flowering stem with 2 opposite or rarely alternate leaves. Inflorescence paniculate, 15–20 cm long, 35–70-flowered, glabrous or glandular pubescent; pedicels 1–3 cm. Flowers ca. 2 cm in diam. with spreading inner sepals. Outer sepals purplish with margin white, outer pair ovate-oblong, 3.5–4.5 × 1.2–2.5 mm, apex obtuse, inner pair ovate, 4–5.5 × 2.8–3.5 mm, apex obtuse. Inner sepals white, narrowly elliptic or lanceolate, 8–14 × 2.5–5.5 mm, apex acuminate. Petals reddish purple, cucullate, much shorter than inner sepals, 3–4 mm, with blunt incurved spur and slight lamina base. Stamens conspicuously prolonged, ca. 8 mm; anthers ca. 2.5 mm; filaments 4.5–5 mm.</p></tp:treatment-sec><tp:treatment-sec sec-type="Distribution and habitat"><title>Distribution and habitat.</title><p><italic><tp:taxon-name><tp:taxon-name-part taxon-name-part-type="genus">Epimedium</tp:taxon-name-part> <tp:taxon-name-part taxon-name-part-type="species">dolichostemon</tp:taxon-name-part></tp:taxon-name></italic> is distributed in Chongqing, northeastern Guizhou, and western Hubei, and usually occurs in forests, thickets, and weedy slopes, at elevations of 800 to 1400 m.</p></tp:treatment-sec><tp:treatment-sec sec-type="Phenology"><title>Phenology.</title><p><italic><tp:taxon-name><tp:taxon-name-part taxon-name-part-type="genus">Epimedium</tp:taxon-name-part> <tp:taxon-name-part taxon-name-part-type="species">dolichostemon</tp:taxon-name-part></tp:taxon-name></italic> flowers from March to April, and fruits from April to May.</p></tp:treatment-sec><tp:treatment-sec sec-type="IUCN Red List category"><title>IUCN Red List category.</title><p><italic><tp:taxon-name><tp:taxon-name-part taxon-name-part-type="genus">Epimedium</tp:taxon-name-part> <tp:taxon-name-part taxon-name-part-type="species">dolichostemon</tp:taxon-name-part></tp:taxon-name></italic> should be designated as nearly threatened (NT) according to IUCN Red List criteria (<xref ref-type="bibr" rid="B3">IUCN 2013</xref>), because of exploitation for medicinal use.</p></tp:treatment-sec><tp:treatment-sec sec-type="Notes"><title>Notes.</title><p><xref ref-type="bibr" rid="B2">He and Xu (2003)</xref> recognized <!--PageBreak--><italic><tp:taxon-name><tp:taxon-name-part taxon-name-part-type="genus">Epimedium</tp:taxon-name-part> <tp:taxon-name-part taxon-name-part-type="species">dewuense</tp:taxon-name-part></tp:taxon-name></italic> as a new species based only on the comparison with <italic><tp:taxon-name><tp:taxon-name-part taxon-name-part-type="genus">Epimedium</tp:taxon-name-part> <tp:taxon-name-part taxon-name-part-type="species">sagittatum</tp:taxon-name-part></tp:taxon-name></italic> but not with <italic><tp:taxon-name><tp:taxon-name-part taxon-name-part-type="genus">Epimedium</tp:taxon-name-part> <tp:taxon-name-part taxon-name-part-type="species">dolichostemon</tp:taxon-name-part></tp:taxon-name></italic>. According to the protologue of <italic><tp:taxon-name><tp:taxon-name-part taxon-name-part-type="genus">Epimedium</tp:taxon-name-part> <tp:taxon-name-part taxon-name-part-type="species">dolichostemon</tp:taxon-name-part></tp:taxon-name></italic> and <italic><tp:taxon-name><tp:taxon-name-part taxon-name-part-type="genus">Epimedium</tp:taxon-name-part> <tp:taxon-name-part taxon-name-part-type="species">dewuense</tp:taxon-name-part></tp:taxon-name></italic>, the two species can be distinguished by the shape and indumentum of leaflets: <italic><tp:taxon-name><tp:taxon-name-part taxon-name-part-type="genus">Epimedium</tp:taxon-name-part> <tp:taxon-name-part taxon-name-part-type="species">dolichostemon</tp:taxon-name-part></tp:taxon-name></italic> bears narrowly ovate leaves glabrous on both sides, while <italic><tp:taxon-name><tp:taxon-name-part taxon-name-part-type="genus">Epimedium</tp:taxon-name-part> <tp:taxon-name-part taxon-name-part-type="species">dewuense</tp:taxon-name-part></tp:taxon-name></italic> has wider leaves pubescent on both sides (<xref ref-type="bibr" rid="B6">Stearn 1990</xref>; <xref ref-type="bibr" rid="B2">He and Xu 2003</xref>). Based on investigations in herbaria and the field, morphological variation of leaflets between the two species is continuous, and <italic><tp:taxon-name><tp:taxon-name-part taxon-name-part-type="genus">Epimedium</tp:taxon-name-part> <tp:taxon-name-part taxon-name-part-type="species">dewuense</tp:taxon-name-part></tp:taxon-name></italic> is here treated as a new synonym of <italic><tp:taxon-name><tp:taxon-name-part taxon-name-part-type="genus">Epimedium</tp:taxon-name-part> <tp:taxon-name-part taxon-name-part-type="species">dolichostemon</tp:taxon-name-part></tp:taxon-name></italic>.</p></tp:treatment-sec><tp:treatment-sec sec-type="Specimens examined"><title>Specimens examined.</title><p><bold>China. Chongqing:</bold> Shizhu, <italic>Y. Chen 59</italic> (CDBI). <bold>Guizhou:</bold> Dejiang, <italic>B.L. Guo A78</italic> (IMD), <italic>Y.J. Zhang 163</italic> (HIB), <italic>249</italic> (HIB), <italic>339</italic> (HIB); Wuchuan, <italic>S.Z. He</italic> et al. <italic>405001</italic> (GZTM), <italic>405002</italic> (GZTM), <italic>Y.J. Zhang 165</italic> (HIB), <italic>170</italic> (HIB), <italic>171</italic> (HIB). <bold>Hubei:</bold> Jianshi, <italic>Y.M. Wang 15</italic> (HIB); Lichuan, <italic>B.L. Guo A51</italic> (IMD), <italic>89008</italic> (IMD), <italic>89010</italic> (IMD), <italic>H.J. Li 11029</italic> (HIB), <italic>R.H. Huang 3725</italic> (HIB), <italic>Y.J. Zhang 247</italic> (HIB), <italic>248</italic> (HIB), <italic>334</italic> (HIB), <italic>Z.E. Zhao &amp; Y.H. Wang 3201</italic> (HIB); Xianfeng, <italic>X.S. Zou 74009</italic> (HIB).</p></tp:treatment-sec><ref-list><ref id="B3"><mixed-citation xmlns:xlink="http://www.w3.org/1999/xlink" xlink:type="simple"><institution xlink:type="simple">IUCN</institution> (<year>2013</year>) <source>The IUCN red list of threatened species, version 2013.9</source>. <publisher-name>IUCN Red List Unit</publisher-name>, <publisher-loc>Cambridge, U.K.</publisher-loc><ext-link ext-link-type="uri" xlink:href="http://www.iucnredlist.org/" xlink:type="simple">http://www.iucnredlist.org/</ext-link> [<date-in-citation content-type="access-date">accessed: 6 June 2014</date-in-citation>]</mixed-citation></ref><ref id="B2"><mixed-citation xmlns:xlink="http://www.w3.org/1999/xlink" xlink:type="simple"><person-group><name name-style="western"><surname>He</surname><given-names>SZ</given-names></name><name name-style="western"><surname>Xu</surname><given-names>WF</given-names></name></person-group> (<year>2003</year>) <article-title>A new species of <italic><tp:taxon-name><tp:taxon-name-part taxon-name-part-type="genus">Epimedium</tp:taxon-name-part></tp:taxon-name></italic> (<tp:taxon-name><tp:taxon-name-part taxon-name-part-type="family">Berberidaceae</tp:taxon-name-part></tp:taxon-name>) from Guizhou, China.</article-title><source>Acta Botanica Yunnanica</source><volume>25</volume>: <fpage>281</fpage>–<lpage>282</lpage>.</mixed-citation></ref><ref id="B6"><mixed-citation xmlns:xlink="http://www.w3.org/1999/xlink" xlink:type="simple"><person-group><name name-style="western"><surname>Stearn</surname><given-names>WT</given-names></name></person-group> (<year>1990</year>) <article-title><italic><tp:taxon-name><tp:taxon-name-part taxon-name-part-type="genus">Epimedium</tp:taxon-name-part> <tp:taxon-name-part taxon-name-part-type="species">dolichostemon</tp:taxon-name-part></tp:taxon-name></italic> (<tp:taxon-name><tp:taxon-name-part taxon-name-part-type="family">Berberidaceae</tp:taxon-name-part></tp:taxon-name>) and other Chinese species of <italic><tp:taxon-name><tp:taxon-name-part taxon-name-part-type="genus">Epimedium</tp:taxon-name-part></tp:taxon-name></italic>.</article-title><source>Kew Bulletin</source><volume>45</volume>(<issue>4</issue>): <fpage>682</fpage>–<lpage>692</lpage>. doi: <ext-link ext-link-type="doi" xlink:href="10.2307/4113877" xlink:type="simple">10.2307/4113877</ext-link></mixed-citation></ref></ref-list></tp:taxon-treatment>
