# Supplementary material for: Five new synonyms in Epimedium (Berberidaceae) from China
Source: PhytoKeys. 2015 Apr 22;(49):1–12. doi: 10.3897/phytokeys.49.8768 (PMC4432230; doi:10.3897/phytokeys.49.8768)
Supplement: XML Treatment for Epimedium borealiguizhouense [file phytokeys.49.8768-treatment5.xml]

<!DOCTYPE tp:taxon-treatment
  PUBLIC "-//TaxonX//DTD Taxonomic Treatment Publishing DTD v0 20100105//EN" "tax-treatment-NSO.dtd">
<tp:taxon-treatment xmlns:tp="http://www.plazi.org/taxpub"><tp:treatment-meta><kwd-group><label>Taxon classification</label><kwd><named-content content-type="kingdom">Plantae</named-content></kwd><kwd><named-content content-type="order">Ranunculales</named-content></kwd><kwd><named-content content-type="family">Berberidaceae</named-content></kwd></kwd-group><mixed-citation publication-type="journal"><person-group><name><surname>Zhang</surname><given-names>Yanjun</given-names></name><name><surname>Dang</surname><given-names>Haishan</given-names></name><name><surname>Li</surname><given-names>Shengyu</given-names></name><name><surname>Li</surname><given-names>Jianqiang</given-names></name><name><surname>Wang</surname><given-names>Ying</given-names></name></person-group><article-title>Five new synonyms in <italic><tp:taxon-name><tp:taxon-name-part taxon-name-part-type="genus">Epimedium</tp:taxon-name-part></tp:taxon-name></italic> (<tp:taxon-name><tp:taxon-name-part taxon-name-part-type="family">Berberidaceae</tp:taxon-name-part></tp:taxon-name>) from China</article-title><source>PhytoKeys</source><day>22</day><month>4</month><year>2015</year><volume>2015</volume><issue>49</issue><fpage>1</fpage><lpage>12</lpage><pub-id pub-id-type="doi">10.3897/phytokeys.49.8768</pub-id></mixed-citation></tp:treatment-meta><tp:nomenclature><tp:taxon-name>
                        <tp:taxon-name-part taxon-name-part-type="genus">Epimedium</tp:taxon-name-part>
                        <tp:taxon-name-part taxon-name-part-type="species">borealiguizhouense</tp:taxon-name-part>
                    </tp:taxon-name><tp:taxon-authority>S.Z.He &amp; Y.K.Yang</tp:taxon-authority><tp:nomenclature-citation-list><tp:nomenclature-citation><tp:taxon-name><tp:taxon-name-part taxon-name-part-type="genus">Epimedium</tp:taxon-name-part> <tp:taxon-name-part taxon-name-part-type="species">borealiguizhouense</tp:taxon-name-part></tp:taxon-name><comment> S.Z. He &amp; Y.K. Yang, J. Pl. Resourc. Environ. 2(4): 51. 1993, as “baieali-guizhouense”. Type:—China. Guizhou: Yanhe, nearby brooklet in valley, alt. 300-500 m, 11 Apr. 1993, <italic>S.Z. He 93001</italic> (holotype, GZTM!).</comment></tp:nomenclature-citation><tp:nomenclature-citation><tp:taxon-name><tp:taxon-name-part taxon-name-part-type="genus">Epimedium</tp:taxon-name-part> <tp:taxon-name-part taxon-name-part-type="species">sagittatum</tp:taxon-name-part> <tp:taxon-name-part taxon-name-part-type="authority">Maxim. </tp:taxon-name-part> <tp:taxon-name-part taxon-name-part-type="infraspecific-rank">var.</tp:taxon-name-part> <tp:taxon-name-part taxon-name-part-type="variety">oblongifoliolatum</tp:taxon-name-part></tp:taxon-name><comment> Z. Cheng, Flora Hubeiensis, 1: 406. 2001. Syn. nov. Type:—China. Hubei: Enshi, alt. 400 m, 24 Apr. 1974, <italic>X.S. Zou 74004</italic> (holotype, HIB!).</comment></tp:nomenclature-citation></tp:nomenclature-citation-list></tp:nomenclature><tp:treatment-sec sec-type="Description"><title>Description.</title><p>Herbs 40–80 cm tall. Rhizome compact. Leaves basal and cauline, trifoliolate; leaflets lanceolate or narrowly lanceolate, 13–18 × 2.5–4 cm, apex long acuminate, margin spinous-serrate, base shallowly cordate, terminal leaflet with subequal rounded lobes, lateral leaflets much oblique, inner lobes small, rounded or almost truncate, outer lobes larger, triangle, acuminate or acute, leathery, adaxially glabrous, abaxially densely strigose, densely pubescent, lanose, or glabrous. Flowering stem with 2 opposite or rarely 3 alternate leaves. Inflorescence paniculate, 30–40 cm long, many (up to 200) flowered, glabrous. Flowers small, 6–10 mm in diam. Outer sepals purplish, small, soon falling. Inner sepals white, ovate, 3–4 × 1.5–2.2 mm, apex acute. Petals yellow, calceiform, 2.2–3.2 mm. Stamens ca. 4 mm; anthers ca. 2.5 mm; filaments ca. 1.5 mm. Capsules ca. 1 cm.</p></tp:treatment-sec><tp:treatment-sec sec-type="Distribution and habitat"><title>Distribution and habitat.</title><p><italic><tp:taxon-name><tp:taxon-name-part taxon-name-part-type="genus">Epimedium</tp:taxon-name-part> <tp:taxon-name-part taxon-name-part-type="species">borealiguizhouense</tp:taxon-name-part></tp:taxon-name></italic> is distributed in south central Chongqing, northeast Guizhou, western Hubei, and western Hunan. It usually occurs in forests, thickets, weedy slopes, and streamsides in valleys, at elevations of 300 to 800 m.</p></tp:treatment-sec><tp:treatment-sec sec-type="Phenology"><title>Phenology.</title><p><italic><tp:taxon-name><tp:taxon-name-part taxon-name-part-type="genus">Epimedium</tp:taxon-name-part> <tp:taxon-name-part taxon-name-part-type="species">borealiguizhouense</tp:taxon-name-part></tp:taxon-name></italic> flowers from March to April, and fruits from April to May.</p></tp:treatment-sec><tp:treatment-sec sec-type="IUCN Red List category"><title>IUCN Red List category.</title><p><italic><tp:taxon-name><tp:taxon-name-part taxon-name-part-type="genus">Epimedium</tp:taxon-name-part> <tp:taxon-name-part taxon-name-part-type="species">borealiguizhouense</tp:taxon-name-part></tp:taxon-name></italic> should be designated as nearly threatened (NT) according to IUCN Red List criteria (<xref ref-type="bibr" rid="B3">IUCN 2013</xref>), because of exploitation for medicinal use.</p></tp:treatment-sec><tp:treatment-sec sec-type="Notes"><title>Notes.</title><!--PageBreak--><p><italic><tp:taxon-name><tp:taxon-name-part taxon-name-part-type="genus">Epimedium</tp:taxon-name-part> <tp:taxon-name-part taxon-name-part-type="species">borealiguizhouense</tp:taxon-name-part></tp:taxon-name></italic> is a member of series <italic><tp:taxon-name><tp:taxon-name-part taxon-name-part-type="genus">Brachycerae</tp:taxon-name-part></tp:taxon-name></italic> Stearn. Within this series, it is particularly similar to <italic><tp:taxon-name><tp:taxon-name-part taxon-name-part-type="genus">Epimedium</tp:taxon-name-part> <tp:taxon-name-part taxon-name-part-type="species">myrianthum</tp:taxon-name-part></tp:taxon-name></italic> Stearn, but both are obviously different in the shape of the leaflets: <italic><tp:taxon-name><tp:taxon-name-part taxon-name-part-type="genus">Epimedium</tp:taxon-name-part> <tp:taxon-name-part taxon-name-part-type="species">borealiguizhouense</tp:taxon-name-part></tp:taxon-name></italic> bears lanceolate or narrowly lanceolate leaflets with the base of terminal leaflet shallowly cordate, the lateral leaflet is much more oblique with the inner lobe much smaller and rounded or almost truncate and the outer lobe triangular and acuminate or acute, while <italic><tp:taxon-name><tp:taxon-name-part taxon-name-part-type="genus">Epimedium</tp:taxon-name-part> <tp:taxon-name-part taxon-name-part-type="species">myrianthum</tp:taxon-name-part></tp:taxon-name></italic> usually has narrowly ovate leaflets with the base moderately cordate with a narrow sinus and the lateral leaflet is oblique with the lobes rounded or acute.</p><p><italic><tp:taxon-name><tp:taxon-name-part taxon-name-part-type="genus">Epimedium</tp:taxon-name-part> <tp:taxon-name-part taxon-name-part-type="species">borealiguizhouense</tp:taxon-name-part></tp:taxon-name></italic> was previously known only from the type locality, Yanhe, Guizhou. According to herbarium and field investigations, new localities of the species are recorded for Chongqing, Hubei, and Hunan. Furthermore, the indumentum on the abaxial surface of the leaflets varies from densely strigose to densely pubescent, lanose to glabrous. In addition, <tp:taxon-name><tp:taxon-name-part taxon-name-part-type="genus">Epimedium</tp:taxon-name-part> <tp:taxon-name-part taxon-name-part-type="species">sagittatum</tp:taxon-name-part> <tp:taxon-name-part taxon-name-part-type="infraspecific-rank">var.</tp:taxon-name-part> <tp:taxon-name-part taxon-name-part-type="variety">oblongifoliolatum</tp:taxon-name-part></tp:taxon-name> published in Flora Hubeiensis (<xref ref-type="bibr" rid="B1">Fu 2001</xref>) is the same species as <italic><tp:taxon-name><tp:taxon-name-part taxon-name-part-type="genus">Epimedium</tp:taxon-name-part> <tp:taxon-name-part taxon-name-part-type="species">borealiguizhouense</tp:taxon-name-part></tp:taxon-name></italic> and is synonymized here.</p></tp:treatment-sec><tp:treatment-sec sec-type="Specimens examined"><title>Specimens examined.</title><p><bold>China. Chongqing:</bold> Changshou, <italic>B.L. Guo 522</italic> (IMD), <italic>Y.J. Zhang 400</italic> (HIB), <italic>420</italic> (HIB); Dianjiang, <italic>Dianjiang Med. Pl. Exped. 82</italic> (SM), <italic>Y.J. Zhang 421</italic> (HIB); Fengdu, <italic>J.A. Wang &amp; Y.X. Wang 49</italic> (CDBI); Hechuan, <italic>Hechuan Med. Pl. Exped. 731</italic> (SM); Pengshui, <italic>Anon. 214</italic> (SM), <italic>F.T. Pu &amp; Y.L. Cao 255</italic> (CDBI), <italic>Y.J. Zhang 419</italic> (HIB). <bold>Guizhou:</bold> Yanhe, <italic>B.L. Guo A80</italic> (IMD), <italic>S.Z. He 93007</italic> (GZTM), <italic>93010</italic> (IMD), <italic>Y.J. Zhang 231</italic> (HIB), <italic>301</italic> (HIB), <italic>325</italic> (HIB). <bold>Hubei:</bold> Enshi, <italic>B.L. Guo &amp; X.Z. Luo 89011</italic> (IMD), <italic>89014</italic> (IMD), <italic>Y.J. Zhang 20</italic> (HIB), <italic>62</italic> (HIB), <italic>399</italic> (HIB), <italic>415</italic> (HIB); Laifeng, <italic>Y.J. Zhang 417</italic> (HIB); Xianfeng, <italic>X.S. Zou 74011</italic> (HIB). <bold>Hunan:</bold> Baojing, <italic>Y.J. Zhang 411</italic> (HIB).</p></tp:treatment-sec><ref-list><ref id="B3"><mixed-citation xmlns:xlink="http://www.w3.org/1999/xlink" xlink:type="simple"><institution xlink:type="simple">IUCN</institution> (<year>2013</year>) <source>The IUCN red list of threatened species, version 2013.9</source>. <publisher-name>IUCN Red List Unit</publisher-name>, <publisher-loc>Cambridge, U.K.</publisher-loc><ext-link ext-link-type="uri" xlink:href="http://www.iucnredlist.org/" xlink:type="simple">http://www.iucnredlist.org/</ext-link> [<date-in-citation content-type="access-date">accessed: 6 June 2014</date-in-citation>]</mixed-citation></ref><ref id="B1"><mixed-citation xmlns:xlink="http://www.w3.org/1999/xlink" xlink:type="simple"><person-group><name name-style="western"><surname>Fu</surname><given-names>SX</given-names></name></person-group> (<year>2001</year>) <chapter-title><italic><tp:taxon-name><tp:taxon-name-part taxon-name-part-type="genus">Epimedium</tp:taxon-name-part></tp:taxon-name></italic> L.</chapter-title> In: <source>Flora Hubeiensis</source>, <volume>Vol. 1</volume>. <publisher-name>Hubei Science and Technology Press</publisher-name>, <fpage>403</fpage>–<lpage>411</lpage>.</mixed-citation></ref></ref-list></tp:taxon-treatment>
